# Supplementary material for: A Mouse Model for the Rapid and Binomial Assessment of Putative WNT/β-Catenin Signalling Inhibitors
Source: Biomedicines. 2023 Oct 7;11(10):2719. doi: 10.3390/biomedicines11102719 (PMC10604108; doi:10.3390/biomedicines11102719)
Supplement: Supplementary file 1 [file biomedicines-11-02719-s001.zip]

Archive with 1 entries (1 files):
- biomedicines-2621601-supplementary.pdf
